# Supplementary material for: Drug design for cyclin-dependent kinase 9 (CDK9) inhibitors in silico
Source: Biochem Biophys Rep. 2025 Mar 28;42:101988. doi: 10.1016/j.bbrep.2025.101988 (PMC11995094; doi:10.1016/j.bbrep.2025.101988)
Supplement: S2_File [file mmc4.xlsx]

## Sheet: Summary
S2 File. The raw data for Table 2.
Kinase	% Inhibition
	4_CDK9	5_CDK9	6_CDK9	16_CDK9	17_CDK9	16_CDK7	17_CDK7	4_CDK7	5_CDK7	6_CDK7
	1μM	10μM	100μM	0.01μM	0.1μM	0.01μM	0.1μM	1μM	10μM	100μM
CDK7/CycH/MAT1						50.1533	94.112	104.097	100.645	101.791
CDK9/CycT1	55.4777	93.748	99.4024	1.01523	10.4736

## Sheet: CDK7_CycH_MAT1
	Study ID :	CBS-190320
	Sponsor :	名古屋市立大学大学院医学研究科
	Kinase	Sample	Concentration [ mol/L ]	Signal [ Conversion % ]	(Mean)	% Inhibition
	CDK7/CycH/MAT1	Enz(-)		1.91	2.47
	CDK7/CycH/MAT1	Enz(-)		3.03
	CDK7/CycH/MAT1	Enz(+)		33.22	33.465
	CDK7/CycH/MAT1	Enz(+)		33.71
CDK7/CycH/MAT1Staurosporine0.00001	CDK7/CycH/MAT1	Staurosporine	1e-05	2.35	2.23	100.774
CDK7/CycH/MAT1Staurosporine0.00001	CDK7/CycH/MAT1	Staurosporine	1e-05	2.11
CDK7/CycH/MAT116_CDK70.00000001	CDK7/CycH/MAT1	16_CDK7	1e-08	17.53	17.92	50.1533
CDK7/CycH/MAT116_CDK70.00000001	CDK7/CycH/MAT1	16_CDK7	1e-08	18.31
CDK7/CycH/MAT117_CDK70.0000001	CDK7/CycH/MAT1	17_CDK7	1e-07	4.08	4.295	94.112
CDK7/CycH/MAT117_CDK70.0000001	CDK7/CycH/MAT1	17_CDK7	1e-07	4.51
CDK7/CycH/MAT14_CDK70.000001	CDK7/CycH/MAT1	4_CDK7	1e-06	1.49	1.2	104.097
CDK7/CycH/MAT14_CDK70.000001	CDK7/CycH/MAT1	4_CDK7	1e-06	0.91
CDK7/CycH/MAT15_CDK70.00001	CDK7/CycH/MAT1	5_CDK7	1e-05	1.65	2.27	100.645
CDK7/CycH/MAT15_CDK70.00001	CDK7/CycH/MAT1	5_CDK7	1e-05	2.89
CDK7/CycH/MAT16_CDK70.0001	CDK7/CycH/MAT1	6_CDK7	0.0001	1.43	1.915	101.791
CDK7/CycH/MAT16_CDK70.0001	CDK7/CycH/MAT1	6_CDK7	0.0001	2.4

## Sheet: CDK9_CycT1
	Kinase	Sample	Concentration [ mol/L ]	Signal [ Conversion % ]	(Mean)	% Inhibition
	CDK9/CycT1	Enz(-)		2.64	2.5125
	CDK9/CycT1	Enz(-)		2.48
	CDK9/CycT1	Enz(-)		2.55
	CDK9/CycT1	Enz(-)		2.38
	CDK9/CycT1	Enz(+)		41.01	41.42
	CDK9/CycT1	Enz(+)		40.51
	CDK9/CycT1	Enz(+)		41.82
	CDK9/CycT1	Enz(+)		42.34
CDK9/CycT1Staurosporine0.00001	CDK9/CycT1	Staurosporine	1e-05	1.93	2.48	100.084
CDK9/CycT1Staurosporine0.00001	CDK9/CycT1	Staurosporine	1e-05	3.03
CDK9/CycT14_CDK90.000001	CDK9/CycT1	4_CDK9	1e-06	18.22	19.835	55.4777
CDK9/CycT14_CDK90.000001	CDK9/CycT1	4_CDK9	1e-06	21.45
CDK9/CycT15_CDK90.00001	CDK9/CycT1	5_CDK9	1e-05	4.64	4.945	93.748
CDK9/CycT15_CDK90.00001	CDK9/CycT1	5_CDK9	1e-05	5.25
CDK9/CycT16_CDK90.0001	CDK9/CycT1	6_CDK9	0.0001	1.71	2.745	99.4024
CDK9/CycT16_CDK90.0001	CDK9/CycT1	6_CDK9	0.0001	3.78
CDK9/CycT116_CDK90.00000001	CDK9/CycT1	16_CDK9	1e-08	40.74	41.025	1.01523
CDK9/CycT116_CDK90.00000001	CDK9/CycT1	16_CDK9	1e-08	41.31
CDK9/CycT117_CDK90.0000001	CDK9/CycT1	17_CDK9	1e-07	37.16	37.345	10.4736
CDK9/CycT117_CDK90.0000001	CDK9/CycT1	17_CDK9	1e-07	37.53
