# Supplementary material for: Drug design for cyclin-dependent kinase 9 (CDK9) inhibitors in silico
Source: Biochem Biophys Rep. 2025 Mar 28;42:101988. doi: 10.1016/j.bbrep.2025.101988 (PMC11995094; doi:10.1016/j.bbrep.2025.101988)
Supplement: S1_File [file mmc6.xlsx]

## Sheet: Summary
S1 File. The raw data for Table 1.
Kinase	% Inhibition*
	1901	1902	1903	1904	1905	1906	1907	1908	1909	1910	1911
	10μM	10μM	10μM	10μM	10μM	10μM	10μM	10μM	10μM	10μM	10μM
CDK9/CycT1	0.554324	6.02365	45.6393	0.135501	4.54545	2.16802	12.3306	31.7073	0.714462	-1.62602	-1.1456
CDK9/CycT1_1mM	-17.345	0.847712	25.3051	-2.08621	0.306619	-0.679372	8.2186	19.329	-5.97006	-5.60933	-6.11435
*Negative values did not mean activation.

## Sheet: CDK9_CycT1
	Kinase	Sample	Concentration [ mol/L ]	Signal [ Conversion % ]	(Mean)	% Inhibition*
	CDK9/CycT1	Enz(-)		3.26	2.56
	CDK9/CycT1	Enz(-)		2.64
	CDK9/CycT1	Enz(-)		1.83
	CDK9/CycT1	Enz(-)		2.51
	CDK9/CycT1	Enz(+)		44.26	43.15
	CDK9/CycT1	Enz(+)		43.17
	CDK9/CycT1	Enz(+)		43.05
	CDK9/CycT1	Enz(+)		42.12
CDK9/CycT1Staurosporine0.00001	CDK9/CycT1	Staurosporine	1e-05	2.79	2.885	99.1993
CDK9/CycT1Staurosporine0.00001	CDK9/CycT1	Staurosporine	1e-05	2.98
CDK9/CycT119010.00001	CDK9/CycT1	1901	1e-05	42.44	42.925	0.554324
CDK9/CycT119010.00001	CDK9/CycT1	1901	1e-05	43.41
CDK9/CycT119020.00001	CDK9/CycT1	1902	1e-05	41.54	40.705	6.02365
CDK9/CycT119020.00001	CDK9/CycT1	1902	1e-05	39.87
CDK9/CycT119030.00001	CDK9/CycT1	1903	1e-05	24.28	24.625	45.6393
CDK9/CycT119030.00001	CDK9/CycT1	1903	1e-05	24.97
CDK9/CycT119040.00001	CDK9/CycT1	1904	1e-05	43.04	43.095	0.135501
CDK9/CycT119040.00001	CDK9/CycT1	1904	1e-05	43.15
CDK9/CycT119050.00001	CDK9/CycT1	1905	1e-05	41.31	41.305	4.54545
CDK9/CycT119050.00001	CDK9/CycT1	1905	1e-05	41.3
CDK9/CycT119060.00001	CDK9/CycT1	1906	1e-05	41.8	42.27	2.16802
CDK9/CycT119060.00001	CDK9/CycT1	1906	1e-05	42.74
CDK9/CycT119070.00001	CDK9/CycT1	1907	1e-05	38.3	38.145	12.3306
CDK9/CycT119070.00001	CDK9/CycT1	1907	1e-05	37.99
CDK9/CycT119080.00001	CDK9/CycT1	1908	1e-05	30.2	30.28	31.7073
CDK9/CycT119080.00001	CDK9/CycT1	1908	1e-05	30.36
CDK9/CycT119090.00001	CDK9/CycT1	1909	1e-05	42.43	42.86	0.714462
CDK9/CycT119090.00001	CDK9/CycT1	1909	1e-05	43.29
CDK9/CycT119100.00001	CDK9/CycT1	1910	1e-05	43.59	43.81	-1.62602
CDK9/CycT119100.00001	CDK9/CycT1	1910	1e-05	44.03
CDK9/CycT119110.00001	CDK9/CycT1	1911	1e-05	42.57	43.615	-1.1456
CDK9/CycT119110.00001	CDK9/CycT1	1911	1e-05	44.66
	*Negative values did not mean activation.

## Sheet: CDK9_CycT1_1mM
	Kinase	Sample	Concentration [ mol/L ]	Signal [ Conversion % ]	(Mean)	% Inhibition*
	CDK9/CycT1_1mM	Enz(-)		2.88	2.525
	CDK9/CycT1_1mM	Enz(-)		2.52
	CDK9/CycT1_1mM	Enz(-)		2.48
	CDK9/CycT1_1mM	Enz(-)		2.22
	CDK9/CycT1_1mM	Enz(+)		43.84	44.1075
	CDK9/CycT1_1mM	Enz(+)		43.97
	CDK9/CycT1_1mM	Enz(+)		44.1
	CDK9/CycT1_1mM	Enz(+)		44.52
CDK9/CycT1_1mMStaurosporine0.00001	CDK9/CycT1_1mM	Staurosporine	1e-05	3.58	3.16	98.4729
CDK9/CycT1_1mMStaurosporine0.00001	CDK9/CycT1_1mM	Staurosporine	1e-05	2.74
CDK9/CycT1_1mM19010.00001	CDK9/CycT1_1mM	1901	1e-05	44.98	51.32	-17.345
CDK9/CycT1_1mM19010.00001	CDK9/CycT1_1mM	1901	1e-05	57.66
CDK9/CycT1_1mM19020.00001	CDK9/CycT1_1mM	1902	1e-05	43.3	43.755	0.847712
CDK9/CycT1_1mM19020.00001	CDK9/CycT1_1mM	1902	1e-05	44.21
CDK9/CycT1_1mM19030.00001	CDK9/CycT1_1mM	1903	1e-05	33.15	33.585	25.3051
CDK9/CycT1_1mM19030.00001	CDK9/CycT1_1mM	1903	1e-05	34.02
CDK9/CycT1_1mM19040.00001	CDK9/CycT1_1mM	1904	1e-05	45.57	44.975	-2.08621
CDK9/CycT1_1mM19040.00001	CDK9/CycT1_1mM	1904	1e-05	44.38
CDK9/CycT1_1mM19050.00001	CDK9/CycT1_1mM	1905	1e-05	43.67	43.98	0.306619
CDK9/CycT1_1mM19050.00001	CDK9/CycT1_1mM	1905	1e-05	44.29
CDK9/CycT1_1mM19060.00001	CDK9/CycT1_1mM	1906	1e-05	44.2	44.39	-0.679372
CDK9/CycT1_1mM19060.00001	CDK9/CycT1_1mM	1906	1e-05	44.58
CDK9/CycT1_1mM19070.00001	CDK9/CycT1_1mM	1907	1e-05	40.76	40.69	8.2186
CDK9/CycT1_1mM19070.00001	CDK9/CycT1_1mM	1907	1e-05	40.62
CDK9/CycT1_1mM19080.00001	CDK9/CycT1_1mM	1908	1e-05	36.19	36.07	19.329
CDK9/CycT1_1mM19080.00001	CDK9/CycT1_1mM	1908	1e-05	35.95
CDK9/CycT1_1mM19090.00001	CDK9/CycT1_1mM	1909	1e-05	45.63	46.59	-5.97006
CDK9/CycT1_1mM19090.00001	CDK9/CycT1_1mM	1909	1e-05	47.55
CDK9/CycT1_1mM19100.00001	CDK9/CycT1_1mM	1910	1e-05	45.01	46.44	-5.60933
CDK9/CycT1_1mM19100.00001	CDK9/CycT1_1mM	1910	1e-05	47.87
CDK9/CycT1_1mM19110.00001	CDK9/CycT1_1mM	1911	1e-05	46.58	46.65	-6.11435
CDK9/CycT1_1mM19110.00001	CDK9/CycT1_1mM	1911	1e-05	46.72
	*Negative values did not mean activation.
