# Supplementary material for: Drug design for cyclin-dependent kinase 9 (CDK9) inhibitors in silico
Source: Biochem Biophys Rep. 2025 Mar 28;42:101988. doi: 10.1016/j.bbrep.2025.101988 (PMC11995094; doi:10.1016/j.bbrep.2025.101988)
Supplement: S3_File [file mmc8.xlsx]

## Sheet: Summary
S3 File. The raw data for Table 3.
	% Inhibition*
BS181 (mM)	0	0	0	0.01	0.01	0.01	0.01	0.1	0.1	0.1	0.1	0	0	0	0.01	0.01	0.01	0.1	0.1	0.1
1903 (mM)	1	10	100	0	1	10	100	0	1	10	100
1908 (mM)												1	10	100	1	10	100	1	10	100
CDK9/CycT1	1.10131	16.5683	59.1725	-3.17006	1.40554	17.9434	62.0809	11.0435	14.6577	38.0347	76.8786	5.10496	16.1911	28.202	6.65044	17.7852	30.7454	17.7609	28.7131	43.097
*Negative values did not mean activation.

## Sheet: CDK9_CycT1
	Kinase	Sample		Concentration [ mol/L ]	Signal [ Conversion % ]	(Mean)	% Inhibition*
	CDK9/CycT1	Enz(-)			1.94	2.135
	CDK9/CycT1	Enz(-)			2.53
	CDK9/CycT1	Enz(-)			1.89
	CDK9/CycT1	Enz(-)			2.18
	CDK9/CycT1	Enz(+)			44.11	43.2225
	CDK9/CycT1	Enz(+)			44.58
	CDK9/CycT1	Enz(+)			41.78
	CDK9/CycT1	Enz(+)			42.42
CDK9/CycT1Staurosporine0.00001	CDK9/CycT1	Staurosporine		1e-05	2.77	2.465	99.1968
CDK9/CycT1Staurosporine0.00001	CDK9/CycT1	Staurosporine		1e-05	2.16
	CDK9/CycT1	BS181(0mM)	1903 (1mM)		42.05	42.77	1.10131
	CDK9/CycT1	BS181(0mM)	1903 (1mM)		43.49
	CDK9/CycT1	BS181(0mM)	1903 (10mM)		35.73	36.415	16.5683
	CDK9/CycT1	BS181(0mM)	1903 (10mM)		37.1
	CDK9/CycT1	BS181(0mM)	1903 (100mM)		18.1	18.91	59.1725
	CDK9/CycT1	BS181(0mM)	1903 (100mM)		19.72
	CDK9/CycT1	BS181(0.01mM)	1903 (0mM)		43.85	44.525	-3.17006
	CDK9/CycT1	BS181(0.01mM)	1903 (0mM)		45.2
	CDK9/CycT1	BS181(0.01mM)	1903 (1mM)		42.22	42.645	1.40554
	CDK9/CycT1	BS181(0.01mM)	1903 (1mM)		43.07
	CDK9/CycT1	BS181(0.01mM)	1903 (10mM)		35.02	35.85	17.9434
	CDK9/CycT1	BS181(0.01mM)	1903 (10mM)		36.68
	CDK9/CycT1	BS181(0.01mM)	1903 (100mM)		17.17	17.715	62.0809
	CDK9/CycT1	BS181(0.01mM)	1903 (100mM)		18.26
	CDK9/CycT1	BS181(0.1mM)	1903 (0mM)		37.87	38.685	11.0435
	CDK9/CycT1	BS181(0.1mM)	1903 (0mM)		39.5
	CDK9/CycT1	BS181(0.1mM)	1903 (1mM)		36.08	37.2	14.6577
	CDK9/CycT1	BS181(0.1mM)	1903 (1mM)		38.32
	CDK9/CycT1	BS181(0.1mM)	1903 (10mM)		26.75	27.595	38.0347
	CDK9/CycT1	BS181(0.1mM)	1903 (10mM)		28.44
	CDK9/CycT1	BS181(0.1mM)	1903 (100mM)		11.07	11.635	76.8786
	CDK9/CycT1	BS181(0.1mM)	1903 (100mM)		12.2
	CDK9/CycT1	BS181(0mM)	1908 (1mM)		40.19	41.125	5.10496
	CDK9/CycT1	BS181(0mM)	1908 (1mM)		42.06
	CDK9/CycT1	BS181(0mM)	1908 (10mM)		35.96	36.57	16.1911
	CDK9/CycT1	BS181(0mM)	1908 (10mM)		37.18
	CDK9/CycT1	BS181(0mM)	1908 (100mM)		31.13	31.635	28.202
	CDK9/CycT1	BS181(0mM)	1908 (100mM)		32.14
	CDK9/CycT1	BS181(0.01mM)	1908 (1mM)		39.94	40.49	6.65044
	CDK9/CycT1	BS181(0.01mM)	1908 (1mM)		41.04
	CDK9/CycT1	BS181(0.01mM)	1908 (10mM)		35.49	35.915	17.7852
	CDK9/CycT1	BS181(0.01mM)	1908 (10mM)		36.34
	CDK9/CycT1	BS181(0.01mM)	1908 (100mM)		30.09	30.59	30.7454
	CDK9/CycT1	BS181(0.01mM)	1908 (100mM)		31.09
	CDK9/CycT1	BS181(0.1mM)	1908 (1mM)		34.87	35.925	17.7609
	CDK9/CycT1	BS181(0.1mM)	1908 (1mM)		36.98
	CDK9/CycT1	BS181(0.1mM)	1908 (10mM)		30.69	31.425	28.7131
	CDK9/CycT1	BS181(0.1mM)	1908 (10mM)		32.16
	CDK9/CycT1	BS181(0.1mM)	1908 (100mM)		24.85	25.515	43.097
	CDK9/CycT1	BS181(0.1mM)	1908 (100mM)		26.18
	*Negative values did not mean activation.
